# Supplementary material for: Modeling the influence of basketball players’ offense roles on team performance
Source: Front Psychol. 2023 Sep 8;14:1256796. doi: 10.3389/fpsyg.2023.1256796 (PMC10514490; doi:10.3389/fpsyg.2023.1256796)
Supplement: Supplementary file 1 [file Table_1.XLSX]

## Sheet: Sheet1
Cluster	Spot-Up%	P&R Ball Handler%	Transition%	Cut%	P&R Roll Man%	Post-Up%	Putbacks%	Off Screen%	ISO%	Hand Off%	Miscellaneous%
N0	0.399	0.053	0.194	0.077	0.028	0.026	0.049	0.049	0.028	0.031	0.066
N1	0.19	0.322	0.199	0.026	0.001	0.008	0.022	0.041	0.07	0.051	0.07
N2	0.147	0.007	0.112	0.206	0.136	0.141	0.132	0.012	0.031	0.004	0.072
F1	0.140572	0.015849	0.127646	0.136529	0.117433	0.186936	0.12058	0.0244118	0.0634393	0.00570823	0.0608962
F2	0.123461	0.344982	0.20339	0.0301715	0.000676921	0.0144877	0.0259565	0.0478233	0.102558	0.0490375	0.0574546
