# Supplementary material for: Modeling the influence of basketball players’ offense roles on team performance
Source: Front Psychol. 2023 Sep 8;14:1256796. doi: 10.3389/fpsyg.2023.1256796 (PMC10514490; doi:10.3389/fpsyg.2023.1256796)
Supplement: Supplementary file 2 [file Table_2.XLSX]

## Sheet: Sheet1
Cluster label	Spot-Up%	P&R Ball Handler%	Transition%	Cut%	P&R Roll Man%	Post-Up%	Putbacks%	Off Screen%	ISO%	Hand Off%	Miscellaneous%
N0	0.198001	0.387838	0.164947	0.0158525	0.000958993	0.00304276	0.0151876	0.0338378	0.0482315	0.051146	0.0809571
N1	0.234273	0.00785072	0.151364	0.216799	0.0806799	0.0758527	0.10702	0.0154188	0.0254061	0.00616154	0.0791752
N2	0.285	0.101	0.268	0.087	0.007	0.033	0.05	0.043	0.033	0.039	0.054
N3	0.521794	0.0522213	0.172578	0.0321222	0.00745684	0.00719205	0.0265275	0.068333	0.0229873	0.029989	0.0587992
N4	0.501211	0.00697054	0.118713	0.0888786	0.0757501	0.0305208	0.0509637	0.0331815	0.0170141	0.00716931	0.0696276
N5	0.243963	0.259338	0.222619	0.0266363	0.00112544	0.00295143	0.0227669	0.0391533	0.0471899	0.0558679	0.0783887
N6	0.353881	0.00830904	0.157278	0.164966	0.0678578	0.038195	0.0957417	0.0208139	0.0175988	0.00847701	0.0668814
N7	0.171476	0.00268131	0.0948426	0.197291	0.211725	0.087437	0.123383	0.00626362	0.024037	0.004507	0.0763568
N8	0.122836	0.00266124	0.0863547	0.21322	0.114439	0.227341	0.1335	0.0075574	0.0222279	0.00340489	0.0664579
N9	0.412943	0.0552211	0.230372	0.0643577	0.00743528	0.0174829	0.0463387	0.0488856	0.023203	0.0308483	0.0629124
N10	0.329367	0.00395295	0.0838043	0.141756	0.146432	0.0927903	0.0758251	0.0213719	0.0218698	0.00455459	0.0782759
N11	0.323435	0.10249	0.191862	0.0398603	0.00527856	0.0257473	0.0234506	0.115969	0.032075	0.0858291	0.0540022
N12	0.373944	0.206394	0.179686	0.0263685	0.00216031	0.0023602	0.0200162	0.0324057	0.0412931	0.0363136	0.0790593
N13	0.0485359	0.00179969	0.109335	0.296902	0.158008	0.106251	0.179997	0.00367961	0.00837152	0.00178817	0.0853309
F0	0.116616	0.00869685	0.134232	0.178027	0.147528	0.154694	0.13572	0.0188651	0.0474542	0.00264142	0.055526
F1	0.103	0.425	0.184	0.022	0	0.008	0.02	0.038	0.105	0.049	0.046
F2	0.136906	0.293038	0.215591	0.0356437	0.000812242	0.0187661	0.0296629	0.0539492	0.109688	0.0493253	0.0566175
F3	0.218456	0.0340511	0.153719	0.0729283	0.0896063	0.143373	0.0780522	0.0392496	0.101757	0.012181	0.0566263
F4	0.074407	0.00303934	0.0805434	0.153088	0.104283	0.301913	0.153191	0.0134856	0.0380598	0.00204737	0.0759415
