# Supplementary material for: Modeling the influence of basketball players’ offense roles on team performance
Source: Front Psychol. 2023 Sep 8;14:1256796. doi: 10.3389/fpsyg.2023.1256796 (PMC10514490; doi:10.3389/fpsyg.2023.1256796)
Supplement: Supplementary file 3 [file Table_3.XLSX]

## Sheet: Sheet1
Team	N0	N1	N2	N3	N4	N5	N6	N7	N8	N9	N10	N11	N12	N13	F0	F1	F2	F3	F4	是否进入季后赛（含附加赛）	是否进入季后赛（不含附加赛）	是否进入半决赛
17-18八一	1	1	0	0	1	2	1	0	0	1	1	0	3	0	1	1	0	0	0	0	0	0
17-18北京	2	0	1	2	2	0	0	0	1	0	0	0	0	0	0	0	1	2	0	1	1	0
17-18北控	0	0	0	0	0	0	0	0	1	2	0	0	2	0	0	1	0	1	0	0	0	0
17-18福建	0	0	0	0	0	1	0	0	1	1	0	2	0	1	1	0	3	0	0	0	0	0
17-18广东	0	0	0	1	0	2	1	0	1	1	0	0	1	0	0	1	0	1	0	1	1	1
17-18广厦	0	0	1	0	0	1	0	0	0	2	0	1	0	2	1	1	1	1	0	1	1	1
17-18广州	0	0	0	0	0	0	0	0	1	2	1	0	2	0	0	0	1	0	1	1	0	0
17-18吉林	1	1	1	2	0	0	1	0	0	0	1	0	0	0	0	0	1	0	1	0	0	0
17-18江苏	0	2	1	0	0	0	0	0	0	2	0	0	1	1	1	0	1	0	0	1	1	0
17-18辽宁	1	0	0	2	1	0	1	0	1	0	0	0	1	0	0	0	1	2	0	1	1	1
17-18青岛	0	2	1	1	0	1	0	0	0	1	0	0	1	1	1	0	1	0	0	0	0	0
17-18山东	0	2	0	2	0	1	1	0	0	1	0	0	1	1	1	0	2	0	0	1	1	1
17-18山西	0	0	0	1	0	1	1	1	0	2	0	0	0	0	0	1	0	1	0	0	0	0
17-18上海	0	0	1	1	2	0	0	0	0	0	0	0	1	2	0	0	2	1	0	1	0	0
17-18深圳	0	1	3	0	1	1	0	0	1	0	0	0	0	0	0	0	1	1	1	1	1	0
17-18四川	0	1	1	0	0	1	2	0	0	1	0	1	0	0	0	0	1	1	1	0	0	0
17-18天津	1	0	0	0	2	0	0	0	1	1	1	1	1	0	1	0	2	1	0	0	0	0
17-18同曦	0	0	0	2	2	1	0	0	0	1	0	0	0	1	1	1	0	1	0	0	0	0
17-18新疆	0	0	0	0	1	0	1	0	1	2	0	1	0	0	1	0	1	0	0	1	1	0
17-18浙江	0	2	0	2	0	1	0	1	0	2	0	0	0	0	1	1	0	0	0	0	0	0
18-19八一	1	1	0	0	1	2	0	0	2	1	0	2	1	0	1	2	0	1	0	0	0	0
18-19北京	2	0	0	3	1	0	1	0	0	0	0	0	0	1	0	1	0	1	0	1	1	0
18-19北控	0	0	0	0	0	1	1	0	1	1	0	0	1	1	0	0	3	0	0	0	0	0
18-19福建	0	0	1	0	0	1	1	1	0	0	0	2	0	0	0	1	0	1	0	1	1	0
18-19广东	0	1	2	0	1	1	0	1	0	0	0	0	1	2	0	0	2	1	0	1	1	1
18-19广厦	0	0	1	1	0	1	0	0	1	1	0	1	0	1	0	0	1	0	1	1	1	0
18-19广州	0	0	1	0	0	0	0	1	0	0	1	1	1	2	1	0	2	0	0	0	0	0
18-19吉林	0	1	2	2	1	0	1	0	0	0	0	0	0	0	1	0	1	0	0	1	0	0
18-19江苏	0	1	1	0	0	1	0	0	0	2	1	1	0	1	0	0	1	0	1	1	1	0
18-19辽宁	1	0	0	1	1	1	1	0	1	2	0	0	1	0	1	0	2	0	0	1	1	1
18-19青岛	0	1	1	0	1	3	0	0	0	2	0	0	0	0	0	0	2	1	0	0	0	0
18-19山东	0	1	0	1	0	1	1	0	0	1	1	0	1	2	1	1	0	0	0	1	0	0
18-19山西	0	0	0	0	1	0	1	2	0	1	0	2	0	0	0	1	1	1	0	0	0	0
18-19上海	0	1	0	0	0	3	0	0	0	1	0	0	0	1	1	1	1	0	0	1	0	0
18-19深圳	0	0	1	0	1	1	0	1	0	0	0	0	1	1	1	0	1	1	0	1	1	1
18-19四川	0	0	0	0	2	1	1	0	0	1	0	0	3	0	0	0	1	1	0	0	0	0
18-19天津	0	0	0	0	1	0	3	0	0	1	1	0	2	0	1	1	1	0	1	0	0	0
18-19同曦	0	0	0	1	1	1	0	0	0	0	0	0	3	2	1	0	2	0	0	0	0	0
18-19新疆	0	0	3	1	0	0	1	1	1	1	0	0	0	0	2	1	0	0	0	1	1	1
18-19浙江	0	0	0	0	0	2	2	1	0	2	0	0	0	1	2	0	1	0	1	1	0	0
19-20八一	1	0	0	0	1	3	0	0	4	2	1	1	1	0	1	2	0	0	1	0	0	0
19-20北京	2	1	0	2	1	0	0	0	0	1	0	0	0	1	0	1	1	0	0	1	1	1
19-20北控	0	2	0	1	0	0	1	0	0	0	0	0	3	0	0	1	1	0	0	1	1	0
19-20福建	0	1	0	0	0	0	1	1	0	1	1	1	1	0	0	0	2	1	0	1	1	0
19-20广东	0	1	2	0	0	1	1	1	0	1	0	0	1	0	0	0	2	0	1	1	1	1
19-20广厦	0	1	0	0	0	3	0	0	0	1	0	1	0	2	1	0	2	0	0	1	0	0
19-20广州	1	0	1	1	0	1	0	0	0	0	4	1	1	0	1	0	2	0	0	0	0	0
19-20吉林	0	1	2	0	1	0	0	0	0	0	2	1	0	0	0	1	0	0	1	1	0	0
19-20江苏	0	1	0	1	0	4	1	0	0	0	1	0	0	1	1	0	1	0	0	0	0	0
19-20辽宁	1	0	0	1	1	1	1	0	0	0	0	0	1	1	1	0	1	0	0	1	1	1
19-20青岛	1	0	1	1	1	1	0	0	0	1	1	0	1	1	1	1	1	0	0	1	1	0
19-20山东	0	1	1	0	0	2	0	0	2	0	0	1	1	0	0	1	0	2	0	1	0	0
19-20山西	1	0	2	0	2	1	0	2	0	0	0	1	0	0	1	1	0	0	1	1	0	0
19-20上海	0	1	0	1	1	1	1	0	0	2	0	0	1	1	0	1	0	0	1	0	0	0
19-20深圳	0	0	2	0	0	3	1	0	1	1	0	0	0	1	0	1	1	1	1	0	0	0
19-20四川	1	0	1	0	0	0	0	0	0	2	2	1	1	1	1	0	1	0	0	0	0	0
19-20天津	1	1	0	0	0	0	3	0	0	1	1	0	2	0	0	1	1	0	0	0	0	0
19-20同曦	0	1	0	1	1	1	1	0	0	2	0	0	0	0	1	1	0	0	0	0	0	0
19-20新疆	0	2	2	0	0	1	0	0	1	2	0	1	0	0	0	2	0	0	0	1	1	1
19-20浙江	0	0	0	1	1	2	1	1	0	0	0	0	1	1	0	1	0	1	0	1	1	0
20-21北京	2	0	1	1	1	0	0	0	0	0	0	0	1	2	0	1	1	0	0	1	1	0
20-21北控	0	2	1	1	0	1	0	1	0	1	0	1	0	0	1	1	0	0	0	0	0	0
20-21福建	1	0	0	1	0	0	1	1	0	1	0	1	2	0	0	1	0	1	1	0	0	0
20-21广东	1	1	1	0	0	1	0	0	0	3	0	0	1	3	0	0	1	0	0	1	1	1
20-21广厦	1	0	1	0	0	2	0	2	0	1	0	1	0	1	1	0	1	0	0	1	1	0
20-21广州	1	0	0	1	0	0	0	0	0	0	3	0	2	1	0	0	3	0	0	1	0	0
20-21吉林	0	1	2	0	1	0	1	0	0	0	2	1	0	0	0	1	0	0	1	1	0	0
20-21江苏	3	1	1	0	0	0	1	1	0	1	0	1	0	1	1	0	2	0	0	0	0	0
20-21辽宁	1	0	0	1	0	1	1	0	1	1	0	0	1	2	1	1	0	0	0	1	1	1
20-21青岛	1	0	2	1	1	1	0	0	0	1	1	0	0	1	0	2	0	0	0	1	1	0
20-21山东	0	1	1	0	1	1	1	0	0	1	0	0	1	1	0	2	0	0	0	1	1	1
20-21山西	2	0	2	0	0	0	0	2	0	0	1	2	0	0	0	0	1	0	1	0	0	0
20-21上海	0	0	0	0	0	2	1	0	0	2	0	0	0	2	0	0	1	1	1	0	0	0
20-21深圳	1	0	0	0	2	1	0	0	0	0	0	1	0	1	1	1	0	0	0	1	0	0
20-21四川	1	0	1	0	0	1	1	0	1	1	0	0	0	1	0	1	0	0	1	1	0	0
20-21天津	1	1	1	0	0	2	2	0	0	1	1	0	0	0	1	1	0	0	0	0	0	0
20-21同曦	2	0	3	0	0	1	1	0	1	1	0	0	0	0	0	2	0	0	0	0	0	0
20-21新疆	0	1	2	0	0	2	0	0	1	1	0	1	0	0	0	0	1	0	1	1	1	0
20-21浙江	2	0	0	0	1	2	1	1	0	1	0	0	0	1	0	1	0	0	0	1	1	1
21-22北京	3	0	0	2	0	0	0	1	0	1	0	0	0	2	0	1	1	0	0	1	0	0
21-22北控	2	2	0	0	0	2	0	0	1	1	0	1	0	0	0	0	0	1	1	0	0	0
21-22福建	1	0	0	1	0	0	0	2	0	1	0	1	2	0	0	1	0	1	0	0	0	0
21-22广东	3	1	0	0	0	0	1	1	0	1	0	1	0	2	0	0	1	0	0	1	1	1
21-22广厦	1	1	0	1	0	2	0	0	1	1	0	0	1	1	1	0	1	0	0	1	1	0
21-22广州	1	1	0	2	0	0	0	1	0	1	1	0	1	1	0	0	1	0	1	1	0	0
21-22吉林	0	0	1	0	0	2	1	0	0	0	3	0	0	0	0	0	1	0	1	1	1	0
21-22江苏	5	0	0	1	0	1	0	1	2	3	0	0	0	0	0	0	1	1	0	0	0	0
21-22辽宁	2	1	0	1	0	0	1	0	0	0	0	1	1	2	0	1	1	0	0	1	1	1
21-22宁波	1	1	1	0	2	2	0	0	0	0	2	0	1	0	0	0	1	1	0	0	0	0
21-22青岛	2	0	1	0	1	2	3	1	0	1	0	1	0	0	0	1	0	1	0	0	0	0
21-22山东	1	1	1	0	1	1	0	0	0	1	1	1	1	1	0	0	0	0	1	1	0	0
21-22山西	0	0	2	0	1	0	0	2	0	0	0	1	1	0	0	0	2	0	0	1	1	0
21-22上海	0	1	4	0	0	0	1	1	0	1	0	0	2	0	0	0	1	0	0	1	1	1
21-22深圳	0	0	3	0	0	2	2	0	1	0	0	0	1	1	1	0	0	0	0	1	1	0
21-22四川	2	0	2	0	0	0	0	0	2	0	0	3	0	0	1	1	0	0	0	0	0	0
21-22天津	1	0	0	1	0	1	2	0	0	1	2	0	1	1	0	0	0	0	0	1	0	0
21-22同曦	3	1	1	1	0	1	2	2	0	2	1	0	0	0	0	0	0	0	0	0	0	0
21-22新疆	1	1	4	0	0	2	0	0	1	0	0	0	0	0	0	0	0	0	0	0	0	0
21-22浙江	3	0	1	0	1	1	0	1	0	1	0	0	0	2	0	0	0	0	0	1	1	1
